# Supplementary material for: Long-term in vivo survival of 3D-bioprinted human lipoaspirate-derived adipose tissue: proteomic signature and cellular content
Source: Adipocyte. 2021 Dec 27;11(1):34–46. doi: 10.1080/21623945.2021.2014179 (PMC8726626; doi:10.1080/21623945.2021.2014179)
Supplement: Supplemental Material [file KADI_A_2014179_SM5539.zip]

Archive with 2 entries (1 files):
- supplementary/
- supplementary/Supplementary material .docx
